# Supplementary material for: OsNAR2.1 induced endogenous nitrogen concentration variation affects transcriptional expression of miRNAs in rice
Source: Front Plant Sci. 2023 Feb 24;14:1093676. doi: 10.3389/fpls.2023.1093676 (PMC9998545; doi:10.3389/fpls.2023.1093676)
Supplement: Supplementary file 1 [file Table_1.xlsx]

## Sheet: Table S1
Supplementary Table 1 Sequencing data of small RNA
Sample Name	Clean Reads	Adapter-trimmed Reads	Aligned reads
NP	2532564	1953265	49341
Ov199	4369713	3147171	94154
RNAi	3358999	2530963	62724

## Sheet: Table S2
Supplementary Table 2 Statistics and difference analysis of mature miRNA in NP, Ov199 and RNAi
miRNA name	Normalized Count			Fold Change			Significance
	NP	Ov199	RNAi	Ov199/NP	RNAi/WT	RNAi/Ov199	Ov199/NP	RNAi/NP	RNAi/Ov199
miR156a	41	149	96	3.12	2.08	0.67	↑	↑
miR156b-3p	101	127	0	1.23	0.09	0.07		↓	↓
miR156b-5p	41	149	96	3.12	2.08	0.67	↑	↑
miR156c-3p	142	170	159	1.18	1.11	0.94
miR156c-5p	41	149	96	3.12	2.08	0.67	↑	↑
miR156d	41	149	96	3.12	2.08	0.67	↑	↑
miR156e	41	149	96	3.12	2.08	0.67	↑	↑
miR156f-3p	81	53	64	0.69	0.81	1.17
miR156f-5p	41	149	96	3.12	2.08	0.67	↑	↑
miR156g-3p	142	170	159	1.18	1.11	0.94
miR156g-5p	41	149	96	3.12	2.08	0.67	↑	↑
miR156h-3p	81	53	64	0.69	0.81	1.17
miR156h-5p	41	149	96	3.12	2.08	0.67	↑	↑
miR156i	41	149	96	3.12	2.08	0.67	↑	↑
miR156j-3p	61	0	32	0.14	0.59	4.2	↓		↑
miR156j-5p	41	149	96	3.12	2.08	0.67	↑	↑
miR159a.1	2716	3940	2822	1.45	1.04	0.72
miR159b	2716	3940	2822	1.45	1.04	0.72
miR162a	81	74	239	0.92	2.74	2.96		↑	↑
miR162b	81	96	191	1.16	2.21	1.9		↑
miR164b	162	117	80	0.74	0.52	0.71
miR164d	41	64	32	1.45	0.82	0.57
miR164f	162	117	80	0.74	0.52	0.71
miR166a-3p	7803	6468	9486	0.83	1.22	1.47
miR166a-5p	81	96	80	1.16	0.99	0.85
miR166b-3p	7803	6468	9486	0.83	1.22	1.47
miR166b-5p	5209	3101	6218	0.6	1.19	2			↑
miR166c-3p	7803	6468	9486	0.83	1.22	1.47
miR166d-3p	7803	6468	9486	0.83	1.22	1.47
miR166d-5p	2614	1487	2328	0.57	0.89	1.56
miR166e-5p	81	96	80	1.16	0.99	0.85
miR166f	7803	6468	9486	0.83	1.22	1.47
miR166g-3p	5979	4153	6393	0.7	1.07	1.54
miR166h-3p	5979	4153	6393	0.7	1.07	1.54
miR166h-5p	182	276	239	1.49	1.3	0.87
miR166i-5p	41	0	0	0.2	0.2	-	↓	↓
miR166j-3p	7803	6468	9486	0.83	1.22	1.47
miR166j-5p	567	743	80	1.31	0.16	0.12		↓	↓
miR166k-3p	7296	7690	7860	1.05	1.08	1.02
miR166k-5p	0	159	0	16.9	-	0.06	↑		↓
miR166l-3p	7296	7690	7860	1.05	1.08	1.02
miR166m	1135	1190	1562	1.05	1.37	1.31
miR167a-5p	81	159	96	1.86	1.16	0.63
miR167b	81	159	96	1.86	1.16	0.63
miR167c-5p	81	159	96	1.86	1.16	0.63
miR167d-5p	426	435	542	1.02	1.27	1.24
miR167e-5p	426	435	542	1.02	1.27	1.24
miR167f	426	435	542	1.02	1.27	1.24
miR167g	426	435	542	1.02	1.27	1.24
miR167h-3p	6749	10568	9454	1.57	1.4	0.89
miR167h-5p	426	435	542	1.02	1.27	1.24
miR167i-5p	426	435	542	1.02	1.27	1.24
miR167j	426	435	542	1.02	1.27	1.24
miR168a-3p	1479	2124	3220	1.43	2.17	1.51		↑
miR168a-5p	3668	5714	5229	1.56	1.42	0.92
miR169f.2	41	138	0	2.9	0.2	0.07	↑	↓	↓
miR171c-5p	263	308	223	1.16	0.85	0.73
miR171e-5p	0	21	64	3.1	7.4	2.39	↑	↑	↑
miR171f-5p	0	21	0	3.1	-	0.32	↑		↓
miR319a-3p	0	0	0	-	-	-
miR319b	182	297	255	1.6	1.38	0.86
miR390-3p	0	85	0	9.5	-	0.11	↑		↓
miR390-5p	365	489	430	1.33	1.17	0.88
miR393a	324	563	271	1.72	0.84	0.49			↓
miR396a-5p	0	32	0	4.2	-	0.24	↑		↓
miR396b-5p	0	32	0	4.2	-	0.24	↑		↓
miR396c-3p	61	0	112	0.14	1.72	12.2	↓		↑
miR396c-5p	162	96	128	0.62	0.8	1.3
miR396e-5p	1601	2390	2710	1.49	1.69	1.13
miR397a	0	0	32	-	4.2	4.2		↑	↑
miR3980a-5p	0	85	0	9.5	-	0.11	↑		↓
miR3980b-5p	0	85	0	9.5	-	0.11	↑		↓
miR399d	41	181	558	3.75	11.14	2.97	↑	↑	↑
miR399j	182	32	159	0.22	0.88	4.02	↓		↑
miR408-3p	324	181	1642	0.57	4.95	8.65		↑	↑
miR408-5p	41	74	0	1.65	0.2	0.12		↓	↓
miR435	61	138	96	2.08	1.49	0.72	↑
miR444a-3p.2	203	170	159	0.85	0.79	0.94
miR444b.1	2351	2507	2902	1.07	1.23	1.16
miR444b.2	5432	6681	6568	1.23	1.21	0.98
miR444c.1	2351	2507	2902	1.07	1.23	1.16
miR444c.2	5432	6681	6568	1.23	1.21	0.98
miR444d.2	203	170	159	0.85	0.79	0.94
miR444d.3	142	127	159	0.9	1.11	1.23
miR528-3p	324	223	255	0.7	0.79	1.14
miR528-5p	1277	1190	4799	0.93	3.74	4.01		↑	↑
miR529a	41	0	96	0.2	2.08	10.6	↓	↑	↑
miR530-5p	122	212	0	1.68	0.08	0.05		↓	↓
miR531a	324	350	223	1.08	0.7	0.65
miR531b	0	21	80	3.1	9	2.9	↑	↑	↑
miR531c	324	350	223	1.08	0.7	0.65
miR535-3p	1196	616	1148	0.52	0.96	1.85
miR535-5p	628	552	765	0.88	1.21	1.38
miR810b.1	0	127	0	13.7	-	0.07	↑		↓
miR812f	0	21	0	3.1	-	0.32	↑		↓
miR812n-5p	0	0	0	-	-	-
miR812p	122	117	255	0.96	2.01	2.09		↑	↑
miR812v	0	0	0	-	-	-
miR820a	0	42	32	5.2	4.2	0.81	↑	↑
miR820b	0	42	32	5.2	4.2	0.81	↑	↑
miR820c	0	42	32	5.2	4.2	0.81	↑	↑
miR827	345	414	128	1.19	0.39	0.33		↓	↓
miR1423-5p	0	0	32	-	4.2	4.2		↑	↑
miR1425-5p	1581	1763	829	1.11	0.53	0.47			↓
miR1428e-3p	41	21	0	0.61	0.2	0.32		↓	↓
miR1432-5p	0	117	0	12.7	-	0.08	↑		↓
miR1436	0	0	32	-	4.2	4.2		↑	↑
miR1846a-5p	0	32	0	4.2	-	0.24	↑		↓
miR1846b-5p	0	32	0	4.2	-	0.24	↑		↓
miR1848	0	0	32	-	4.2	4.2		↑	↑
miR1849	0	0	48	-	5.8	5.8		↑	↑
miR1850.1	669	520	606	0.78	0.91	1.16
miR1852	0	21	0	3.1	-	0.32	↑		↓
miR1856	0	53	0	6.3	-	0.16	↑		↓
miR1857-5p	61	32	0	0.59	0.14	0.24		↓	↓
miR1861h	203	85	96	0.45	0.5	1.12	↓	↓
miR1861j	203	85	96	0.45	0.5	1.12	↓	↓
miR1862a	182	85	64	0.49	0.39	0.78	↓	↓
miR1862b	182	85	64	0.49	0.39	0.78	↓	↓
miR1862c	182	85	64	0.49	0.39	0.78	↓	↓
miR1862d	1297	839	1275	0.65	0.98	1.51
miR1862e	304	191	239	0.64	0.79	1.24
miR1863a	0	32	0	4.2	-	0.24	↑		↓
miR1864	0	0	32	-	4.2	4.2		↑	↑
miR1865-5p	41	21	32	0.61	0.82	1.35
miR1871	284	138	128	0.5	0.47	0.93		↓
miR1873	101	53	48	0.57	0.52	0.92
miR1874-3p	122	287	128	2.25	1.05	0.46	↑		↓
miR1874-5p	81	32	0	0.46	0.11	0.24	↓	↓	↓
miR1876	36075	32893	43939	0.91	1.22	1.34
miR1877	0	0	0	-	-	-
miR1879	182	53	96	0.33	0.55	1.68	↓
miR1881	122	0	191	0.08	1.52	20.1	↓		↑
miR1882e-3p	345	0	2073	0.03	5.87	208.3	↓	↑	↑
miR1883a	41	64	96	1.45	2.08	1.43		↑
miR1883b	41	64	96	1.45	2.08	1.43		↑
miR2055	162	96	191	0.62	1.17	1.9
miR2121a	0	21	0	3.1	-	0.32	↑		↓
miR2121b	0	21	0	3.1	-	0.32	↑		↓
miR2863b	41	53	32	1.24	0.82	0.67
miR2863c	0	0	48	-	5.8	5.8		↑	↑
miR2865	61	0	0	0.14	0.14	-	↓	↓
miR2867-3p	41	0	0	0.2	0.2	-	↓	↓
miR2871a-3p	0	64	32	7.4	4.2	0.57	↑	↑
miR2871b	0	64	32	7.4	4.2	0.57	↑	↑
miR2873a	385	223	223	0.59	0.59	1
miR2877	324	329	446	1.01	1.37	1.35
miR2880	81	85	0	1.04	0.11	0.11		↓	↓
miR5144-5p	81	64	0	0.81	0.11	0.14		↓	↓
miR5147	0	32	0	4.2	-	0.24	↑		↓
miR5149	0	21	0	3.1	-	0.32	↑		↓
miR5150-5p	41	0	175	0.2	3.63	18.5	↓	↑	↑
miR5159	1824	818	1259	0.45	0.69	1.53	↓
miR5493	61	21	0	0.44	0.14	0.32	↓	↓	↓
miR5502	0	21	0	3.1	-	0.32	↑		↓
miR5508	81	85	207	1.04	2.38	2.28		↑	↑
miR5513	41	42	0	1.02	0.2	0.19		↓	↓
miR5788	81	223	48	2.56	0.64	0.25	↑		↓
miR5792	0	32	0	4.2	-	0.24	↑		↓
miR5794	223	605	335	2.64	1.48	0.56	↑
miR5807	41	21	32	0.61	0.82	1.35
miR5827	182	127	191	0.71	1.05	1.47
miR6248	0	0	0	-	-	-
miR6251	0	21	0	3.1	-	0.32	↑		↓

## Sheet: Table S3
Supplementary Table 3 Statistics and difference analysis of predicted novel miRNA in NP, Ov199 and RNAi
Predicted novel miRNA ID	Mature length	Mature seq	Normalized Count			Fold Change			Significance
			NP	Ov199	RNAi	Ov199/NP	RNAi/WT	RNAi/Ov199	Ov199/NP	RNAi/NP	RNAi/Ov199
miR-novel-chr1_37617	17	GAAATCATGTGGGCTCT	7438	8996	4528	1.21	0.61	0.5
miR-novel-chr1_38311	23	ATAAGTGGATTCGCGGCTGACCC	41	74		1.65	0.2	0.12		↓	↓
miR-novel-chr1_38364	24	ATTTCACCCGGGACTAAAGATAGC	1905	2145	2615	1.13	1.37	1.22
miR-novel-chr1_39161	24	AAATTTATTGTACTAGGATGTATC	81	32	32	0.46	0.46	1	↓	↓
miR-novel-chr1_39328	24	ATTATCCCGTGCGGTCACTCGGCC		53		6.3	0.46	0.16	↑	↓	↓
miR-novel-chr1_39854	24	AACGAGGAGGCCGGGACTGTCGGA	81	74	32	0.92		0.5			↓
miR-novel-chr1_40092	21	CTGTGGATACATGTTGGCTGC	466	404	973	0.87	2.07	2.37			↑
miR-novel-chr1_40113	22	GAGCACAAGTACTGAGGCACTA	649	818	797	1.26	1.22	0.97
miR-novel-chr1_40152	17	TGGCGATGGAGGTGGAG	101			0.09	0.09		↓	↓
miR-novel-chr1_40283	24	AACGCCACGTAGGATGCTGAAGGG	61	74	48	1.18	0.82	0.69
miR-novel-chr1_40608	24	AACGCCACATAGGATCATGAAGGG	81	42	48	0.57	0.64	1.12
miR-novel-chr1_40871	21	AGCTGCCGACTCATTCACCCA	61	64		1.04	0.14	0.14		↓	↓
miR-novel-chr1_41196	24	CACACCAGAGACCGTTGACCTTGA	101	64	271	0.67	2.53	3.8			↑
miR-novel-chr1_41520	24	AATGATCGGAAATGATTTGGTACC	203	297	223	1.44	1.09	0.76
miR-novel-chr1_41696	24	AATTTGGCTTAGAACCGGCACCTA		42		5.2		0.19	↑		↓
miR-novel-chr1_41787	24	AAAACCGGCACCTGTAGAATAGAT		21		3.1		0.32	↑		↓
miR-novel-chr1_41801	24	ATGTGGGTCGCTGACATATGGGCC	41	42	64	1.02	1.45	1.42
miR-novel-chr1_42135	24	AATATATTGTAATCTAGGATGGGT		21	32	3.1	4.2	1.35	↑	↑
miR-novel-chr1_42564	24	GGATTGGGTTTTTTTGGACGGAGG	101	53	175	0.57	1.67	2.94			↑
miR-novel-chr1_43165	25	AACTGTGCACAATAAGCCGATGCTC	2128	1699	2902	0.8	1.36	1.7
miR-novel-chr1_43257	24	GGTCATGCATGGATAGGATATGGC	41		64	0.2	1.45	7.4	↓		↑
miR-novel-chr2_29780	22	GATTCTGTGTGTGTGTCTTGGT		212		22.2		0.05	↑		↓
miR-novel-chr2_29985	24	ATTTGGTCCCGTCGATCTGGCTGG			96		10.6	10.6		↑	↑
miR-novel-chr2_30251	24	AACGCCACGTAGGATGCTGAAGGG	61	74	48	1.18	0.82	0.69
miR-novel-chr2_30365	24	ACTAAAGACTGGATTGTTTGGGGG		42	48	5.2	5.8	1.12	↑	↑
miR-novel-chr2_30448	21	TCGATTGTAGTGATGGGCACC	41	159	239	3.31	4.88	1.47	↑	↑
miR-novel-chr2_30672	24	ATATAAGAACCTAGGACTGGATGG	41	21	48	0.61	1.14	1.87
miR-novel-chr2_30896	24	ACCTAGGACAAGGACATGGCATCC		32	32	4.2	4.2	1	↑	↑
miR-novel-chr2_30949	22	GCCTGGGCCTGGCGCACCCCAA	81	96	48	1.16	0.64	0.55
miR-novel-chr2_31174	24	ATCTAGGATGAGGATGTGGCACCC	41		64	0.2	1.45	7.4	↓		↑
miR-novel-chr2_31971	24	AAGTACACCTGAACCGGATGTGGC	41	32		0.82	0.2	0.24		↓	↓
miR-novel-chr2_32664	24	AACGCCACATAGGATCATGAAGGG	81	42	48	0.57	0.64	1.12
miR-novel-chr2_32759	24	AGTACGTGCCCCGGGGTAGAACAC			48		5.8	5.8		↑	↑
miR-novel-chr2_32801	24	GAAAATGTTTGACTGAGCTCCAGC	81			0.11	0.11		↓	↓
miR-novel-chr2_32949	24	AGCTGATCGGGCAAGAACGAGAGG		21		3.1		0.32	↑		↓
miR-novel-chr2_33153	21	ATCAAGGATGAGGACGTGGCA		21		3.1		0.32	↑		↓
miR-novel-chr3_33970	21	ACTTAGGACAAGGACGTGGCA		21	64	3.1	7.4	2.39	↑	↑	↑
miR-novel-chr3_34238	24	ATGGATTGCACCTCTGGCCTAGGC		21	32	3.1	4.2	1.35	↑	↑
miR-novel-chr3_35034	24	GTAGATCGGGGCTTGAACACGAGA	41	21	48	0.61	1.14	1.87
miR-novel-chr3_35516	22	TTCTCGTCCTGTATACTTGCCT	81	53	48	0.69	0.64	0.92
miR-novel-chr3_35988	24	AACCTAGGATCGGATGTAGCATGT		42		5.2		0.19	↑		↓
miR-novel-chr3_36147	24	AACGAGGAGGCCGGGACTGTCGGA	81	74	32	0.92	0.46	0.5		↓	↓
miR-novel-chr3_36360	22	TAAAGATCAAATGGGGGCTGCC		32		4.2		0.24	↑		↓
miR-novel-chr3_36796	24	AACGGGACTATTGTGGAATTAGCC		21		3.1		0.32	↑		↓
miR-novel-chr4_26628	21	GAGGCTGTTGGATTGGAAACC		74	48	8.4	5.8	0.69	↑	↑
miR-novel-chr4_27017	23	AGTTAATACGTGTGCTTGGGAGT	8755	8072	2471	0.92	0.28	0.31		↓	↓
miR-novel-chr4_27372	25	ATGGACTGTCGCTGATGCACCGCCA	41			0.2	0.2		↓	↓
miR-novel-chr4_27820	25	AAAGAACATCTAAGGGACTGAGTTA		21		3.1		0.32	↑		↓
miR-novel-chr4_28219	23	AAAATAACTCGCTGGAGTGTTGT			80		9	9		↑	↑
miR-novel-chr4_28353	24	AATCTGGCTTAGAACTGGCACCTA	61	32	223	0.59	3.28	5.55		↑	↑
miR-novel-chr4_28386	24	AGCAGTTTGGAGTAGAAGGTGGGA	61	117		1.79	0.14	0.08		↓	↓
miR-novel-chr4_28725	24	AAATCCAGCGAAAGGACTTTGGCC		32		4.2		0.24	↑		↓
miR-novel-chr4_29375	24	GCATCATGGATTAGCGAAGGCGCC	41	21		0.61	0.2	0.32		↓	↓
miR-novel-chr4_29546	20	TTTAGTCCCGGATTCGTAGT		42	48	5.2	5.8	1.12	↑	↑
miR-novel-chr5_19591	21	TTGCCTTTTGCTCTGACGCCT		74	128	8.4	13.8	1.64	↑	↑
miR-novel-chr5_19667	22	CGGCACGGCTACTGTAGCAGGC			32		4.2	4.2		↑	↑
miR-novel-chr5_19816	24	AACCAACATCGTACGGGATATGAT		53		6.3		0.16	↑		↓
miR-novel-chr5_20301	21	CGCTGAACAATTGCGCACCTG		53		6.3		0.16	↑		↓
miR-novel-chr5_20306	24	ACCGGCACCTTTCTCTGACACAGG	81	106	48	1.27	0.64	0.5			↓
miR-novel-chr5_20575	21	ATATGCTATTTGTCTGGGCCC		21		3.1		0.32	↑		↓
miR-novel-chr5_20983	22	CGGCACGGCTACTGTAGCAGGC			32		4.2	4.2		↑	↑
miR-novel-chr5_21172	21	GCCGGCGGATCCAGCCACCCG		96	80	10.6	9	0.85	↑	↑
miR-novel-chr5_21487	24	ACGATTGGACTGGTACCTCGAGGT		64		7.4		0.14	↑		↓
miR-novel-chr5_21745	24	AATGTCAAGATGGAGCAAATGGGG	182				0.05			↓
miR-novel-chr5_21755	24	AAGGAGGATATAACTATTGGTGCC	567	244	957	0.44	1.68	3.81	↓		↑
miR-novel-chr5_22049	24	AAAAACCGGCACCTATAGAATAAG	81		96	0.11	1.16	10.6	↓		↑
miR-novel-chr5_22317	24	TACTATGTGGTTAGATTAGGAGGC	243	170	96	0.71	0.42	0.59		↓
miR-novel-chr5_22503	24	AACGAGGAGGCCGGGACTGTCGGA	81	74	32	0.92	0.46	0.5		↓	↓
miR-novel-chr6_22803	24	GATACGTTGTGACTAGGACATGTC	263	149	112	0.58	0.45	0.77		↓
miR-novel-chr6_22983	24	TAGACTGCGCTCTGTGTTTGGCCC	61	32		0.59	0.14	0.24		↓	↓
miR-novel-chr6_23393	24	AACGCCACATAGGATCCTGAAGGG		32		4.2		0.24	↑		↓
miR-novel-chr6_23475	22	AACACCGGATTCGAATCTTTTG	345	21	239	0.09	0.7	8.03	↓		↑
miR-novel-chr6_23476	22	AACACCGGATTCGAATCTTTTG	345	21	239	0.09	0.7	8.03	↓		↑
miR-novel-chr6_23542	22	CCCATTTTCGTGTGCGGACCCT	41			0.2	0.2		↓	↓
miR-novel-chr6_23605	23	ATAGAACTACTATGTGGCACCTT	101			0.09	0.09		↓	↓
miR-novel-chr6_23626	21	TAATCATGGACTAATTAGGCT	182	276	128	1.49	0.72	0.48			↓
miR-novel-chr6_24109	24	AAATTCGTTGGACTAGGAGAGGTC	41	32		0.82	0.2	0.24		↓	↓
miR-novel-chr6_24520	19	TCGTCCTCTCTTGTTCTTG		53		6.3		0.16	↑		↓
miR-novel-chr6_24655	22	CGGCACGGCTACTGTAGCAGGC			32		4.2	4.2		↑	↑
miR-novel-chr6_25708	23	TTATGTGAATCGCCGAGTTATCA	81		32	0.11	0.46	4.2	↓	↓	↑
miR-novel-chr6_26107	24	GACTTTATCACTGACATGTGGACC	61			0.14	0.14	0.12	↓	↓	↓
miR-novel-chr6_26277	23	TGGCTGTGATGAATTTGGCTGCC		74		8.4			↑
miR-novel-chr7_16203	20	TCGGATTAGAGCTTAGCGCC		85		9.5		0.11	↑		↓
miR-novel-chr7_16643	24	ATATATATATGGGGGACAGATGGA		21		3.1		0.32	↑		↓
miR-novel-chr7_17212	24	AATAGAGATCAGCACTGTAGATGC	385	181	446	0.48	1.15	2.39	↓		↑
miR-novel-chr7_18058	24	AAAAGTTGTGGACTGTTTGGGGCA	101			0.09	0.09		↓	↓
miR-novel-chr7_18155	24	GAAAAGCAGCTGTGGAATATGGGC			48		5.8	5.8		↑	↑
miR-novel-chr7_18304	24	ATATATATATGGGGGACAGATGGA		21		3.1		0.32	↑		↓
miR-novel-chr7_18891	21	AGGATTAGAGGGAACTGAACC	81	42	80	0.57	0.99	1.73
miR-novel-chr7_18949	20	TGCCTTGACTGTTTGTAAAG	61	202	207	2.99	3.06	1.02	↑	↑
miR-novel-chr8_10416	24	AGCTGATCGGGCAAGAACGAGAGG		21		3.1		0.32	↑		↓
miR-novel-chr8_10678	24	AATACTATAGTGGTGGACTGGTGG			64		7.4	7.4		↑	↑
miR-novel-chr8_10696	20	ATGGATGGGATGGGATGGGA	41		112	0.2	2.39	12.2	↓		↑
miR-novel-chr8_10822	24	GTTAGGCTGTCACTCACACGAGAA		96	32	10.6	4.2	0.4	↑	↑	↓
miR-novel-chr8_11475	24	GTTGCACGGGTTTGTATGTTGCAG	101	74	32	0.76	0.38	0.5		↓	↓
miR-novel-chr8_11525	17	CTGCGGAAGGATCATTG	18565	18502	15767	0.85	0.85	0.85
miR-novel-chr8_11563	21	AGGATTAGAGGGAACTGAACC	81	42	80	0.57	0.99	1.73
miR-novel-chr8_11633	24	GTTGAAACTGTTTGGCTTGGCTCC	101	32	32	0.38	0.38	1	↓	↓
miR-novel-chr8_12311	24	AATACCCGGGACTAGAGATCGATC	61	42	128	0.73	1.94	2.65			↑
miR-novel-chr8_12611	24	GATGGCGCCATGGATTACTTCGAC	61		80	0.14	1.27	9	↓		↑
miR-novel-chr8_12766	25	AGATTCGTTTTACTGTGAAGGGTTA	41	21		0.61	0.2	0.32		↓	↓
miR-novel-chr8_12877	24	GATTTGTAGCCAGCTGTAGCACGG	426	202	207	0.49	0.5	1.02	↓	↓
miR-novel-chr8_12990	24	GAGAATGGAGCTGGATGAACTAGG	61	32	159	0.59	2.38	4.02			↑
miR-novel-chr8_12998	23	ACTGCTCACTGACATGTAGGCCT			80		9	9		↑	↑
miR-novel-chr8_9842	21	TTAGGATGAGGACGTGGCATC		563		57.3		0.02	↑		↓
miR-novel-chr8_9935	24	CGAGGATCATAGAACCTGCAAGGG		32	32	4.2	4.2	1	↑	↑
miR-novel-chr9_1431	24	ATTTAGAGATGCTGTTGGAGATGC		21	48	3.1	5.8	1.87	↑	↑
miR-novel-chr9_1451	24	CAGATTCGTTGTTCTAGGAGGGGT	41			0.2	0.2		↓	↓
miR-novel-chr9_1452	24	CAGATTCGTTGTTCTAGGAGGGGT	41			0.2	0.2		↓	↓
miR-novel-chr9_1536	21	TAAGTCATTGTAGGATTGCCT		96	32	10.6	4.2	0.4	↑	↑	↓
miR-novel-chr9_1697	24	AGTGTAGGACTTGAAACCAGGTGG		21	64	3.1	7.4	2.39	↑	↑	↑
miR-novel-chr9_1708	24	CAACCAGGACGAAAGATGAACATC		21	64	3.1	7.4	2.39	↑	↑	↑
miR-novel-chr9_2568	24	ATCACCTGTAGACTTGACATGAGT	61	117	80	1.79	1.27	0.71
miR-novel-chr9_2673	24	CTCACTGACATGTAGACCCGAGGG	324	584	701	1.78	2.13
miR-novel-chr9_2782	21	TGGCACTGTAGCGCGAAGGGG		32	64	4.2	7.4	1.76	↑	↑
miR-novel-chr9_2828	24	AGCCACTGACATGTAGGATCGGGT	61	21		0.44	0.14	0.32	↓	↓	↓
miR-novel-chr9_2833	18	CCTCCTGCCCGGCCTGCC		53		6.3		0.16	↑		↓
miR-novel-chr9_2983	18	TGGCGATGGAGGTGGAGG	243			0.04	0.04		↓	↓
miR-novel-chr9_503	24	GCTTGGAGCAGGGTTGCCGGCGCC		42		5.2		0.19	↑		↓
miR-novel-chr9_741	22	AAGGCACGGTACAGTCGACTGC	122	21	64	0.23	0.56	2.39	↓	↓	↑
miR-novel-chr9_986	24	AGAACTGGACTTTGAGCGGAGCCT	203	255	159	1.24	0.79	0.64
miR-novel-chr10_3393	22	CGGCACGGCTACTGTAGCAGGC			32		4.2	4.2		↑	↑
miR-novel-chr10_3451	24	AAGGACATCTAGGATTAGTGGGCC	41		64	0.2	1.45	7.4	↓		↑
miR-novel-chr10_3915	23	TGTCAGGGGTGGAATGAGAAGTG	101	32		0.38	0.09	0.24	↓	↓	↓
miR-novel-chr10_4128	24	CAGACTAACATGTAGGCCCGAGGA	101	96	48	0.95	0.52	0.55		↓
miR-novel-chr10_4148	24	AAGAATCCATGGGTTGTAGAGTGT	182	149	159	0.83	0.88	1.06
miR-novel-chr10_4544	21	AAGGATGGACGATGCCGGCGA	81			0.11	0.11		↓	↓
miR-novel-chr10_4722	24	GAGAGAATTTTGTTAGGTCGAGGC	466	159	223	0.36	0.49	1.38	↓	↓
miR-novel-chr10_4863	24	ATTTGGAATGTAGCTGGATTTGGC	101		64	0.09	0.67	7.4	↓		↑
miR-novel-chr10_5316	24	ATTGACTATAGATGTTTTGGAGCC	101	149	80	1.43	0.81	0.57
miR-novel-chr11_13023	21	GATTTGGTGCTGAACAAAAGG		96	64	10.6	7.4	0.7	↑	↑
miR-novel-chr11_13052	20	CAATTTCAAGATGATAGGGT		106	48	11.6	5.8	0.5	↑	↑	↓
miR-novel-chr11_13218	24	AACGAGGAGGCCGGGACTGTCGGA	81	74	32	0.92	0.46	0.5		↓	↓
miR-novel-chr11_13865	24	AGTATTATGGAATGGAGGGAGTAA	101			0.09	0.09		↓	↓
miR-novel-chr11_14118	24	AGCTGATCGGGCAAGAACGAGAGG		21		3.1		0.32	↑		↓
miR-novel-chr11_15898	24	AACGATCGGAAACGACTTGGTACC	61	53	112	0.89	1.72	5.8			↑
miR-novel-chr12_6092	24	ACGTTCCGGCGGAACTAGGCACCC	182		48	0.05	0.3	29.7	↓	↓	↑
miR-novel-chr12_6482	24	CCTCGCCGGCACGTGCGTGCACCC	122		287	0.08	2.25		↓
miR-novel-chr12_6690	24	ACTGCCATGGACTGAAGGACGAGG		340		35		0.03	↑		↓
miR-novel-chr12_7039	24	AATGGTGGACACCTCTGGATGGGT		21		3.1		0.32	↑		↓
miR-novel-chr12_7134	25	CCTCGCCGGCGCGCGTGCTCACCCT		64		7.4		0.14	↑		↓
miR-novel-chr12_7644	21	TGGAGACTGGAAGCATGCATC	61	170	207	2.54	3.06	1.21	↑	↑
miR-novel-chr12_7660	21	TGTGTGGATGCTGAGACAGTG	243	181	191	0.75	0.79	1.05
miR-novel-chr12_8058	24	TTTGTTTGGTTAGATGGATATGGC		21	48	3.1	5.8	1.87	↑	↑
miR-novel-chr12_8096	24	CGGCTGGACTGGCGGAGGCTGCCT		32		4.2		0.24	↑		↓
miR-novel-chr12_8693	20	AAACTCGGCTCAATCTGAAA		96		10.6		0.09	↑		↓
miR-novel-chr12_8710	24	ATTTAGTTGAATTAGAGTGGGTCA	41		48	0.2	1.14	5.8	↓		↑
miR-novel-chr12_8717	24	AATCCATCGTGAAACTAGGATCCT	41		32	0.2	0.82	4.2	↓		↑
miR-novel-chr12_9037	24	AGAGAATGGGTCACTTTTTGATGG		32		4.2		0.24	↑		↓
miR-novel-chr12_9274	24	ATAAGTGGATTCGTGGATTGGCCC	101	74	128	0.76	1.24	1.64

## Sheet: Table S4
Target prediction of novel miRNA
miRNA	Target gene ID	Expect	UPE	Target Description	Inhibition
miR-novel-chr1_38364	LOC_Os09g3939.2	2	22.42	white-brown complex homolog protein 11	Cleavage
miR-novel-chr1_43165	LOC_Os09g10820.1	2.5	11.84	oxidoreductase domain protein	Translation
miR-novel-chr4_27017	LOC_Os08g9080.2	3	15.19	Cupin domain containing protein	Cleavage
miR-novel-chr8_10696	LOC_Os04g26280.1	2.5	1.26	retrotransposon protein	Cleavage
miR-novel-chr12_6482	LOC_Os12g8480.1	2.5	24.22	expressed protein	Cleavage

## Sheet: Table S5
Supplementary Table 4 Primers for qRT-PCR
Gene name	Forward Primer (5'-3')	Reverse Primer (5'-3')
OsActin	GGAACTGGTATGGTCAAGGC	AGTCTCATGGATAACCGCAG
OsNAR2.1	GTCGTCGAGAAGCGCAAGA	GTCCACTGAAGCTGCGAACTT
U6	CGATAAAATTGGAACGATACAGA
miR169f	TGAGGACAAGAGCTGATTCGG
miR529a	CTGTACCCTCTCTCTTCTTC
miR1882e-3p	GAAATGATCTTGGACGTAATCTAG
miR5150-5p	AGCTTCTGACAGCTGCAGTTTCTC
miR1874	TATGGATGGAGGTGTAACCCGATG
miR5150	AGCTTCTGACAGCTGCAGTTTCTC
chr3-36147	AACGAGGAGGCCGGGACTGTCGGA
chr4-27017	AGTTAATACGTGTGCTTGGGAGT
chr5-21745	AATGTCAAGATGGAGCAAATGGGG
